# Supplementary material for: A low-dimensional structure of neurological impairment in stroke
Source: Brain Commun. 2021 Jun 3;3(2):fcab119. doi: 10.1093/braincomms/fcab119 (PMC8204367; doi:10.1093/braincomms/fcab119)
Supplement: fcab119_Supplementary_Data [file fcab119_supplementary_data.zip]

Archive with 5 entries (5 files):
- Original Submission.pdf
- Original Submission-Author's Response.pdf
- Revision 1-Decision Letter.pdf
- Supplementary_material.pdf
- Original Submission – Decision Letter.pdf
